# Supplementary material for: Pitavastatin Is Anti-Leukemic in a Bone Marrow Microenvironment Model of B-Lineage Acute Lymphoblastic Leukemia
Source: Cancers (Basel). 2022 May 28;14(11):2681. doi: 10.3390/cancers14112681 (PMC9179467; doi:10.3390/cancers14112681)
Supplement: Supplementary file 1 [file cancers-14-02681-s001.zip]

Archive with 2 entries (2 files):
- cancers-1703872-original-images.pdf
- cancers-1703872-supplementary.pdf
